# Supplementary material for: Evaluation of High-Resolution Mass Spectrometry for the Quantitative Analysis of Mycotoxins in Complex Feed Matrices
Source: Toxins (Basel). 2019 Sep 12;11(9):531. doi: 10.3390/toxins11090531 (PMC6783880; doi:10.3390/toxins11090531)
Supplement: Supplementary file 1 [file toxins-11-00531-s001.zip]

Archive with 3 entries (2 files):
- toxins-590446-supplementary publish/
- toxins-590446-supplementary publish/toxins-590446-supplementary publish.docx
- toxins-590446-supplementary publish/toxins-590446-supplementary publish.pdf
